# Supplementary material for: Burden and Economic Impact of Respiratory Viral Infections in Adults Aged 60 and Older: A Focus on RSV
Source: Diseases. 2025 Jan 28;13(2):35. doi: 10.3390/diseases13020035 (PMC11854486; doi:10.3390/diseases13020035)
Supplement: Supplementary file 1 [file diseases-13-00035-s001.zip]

Archive with 1 entries (1 files):
- diseases-3405703-supplementary.pdf
